# Supplementary material for: Thermal and Mechanical Behavior of Polyimide–Polyurea Copolymers: Insights from Molecular Dynamics Simulations
Source: Polymers (Basel). 2026 Jul 21;18(14):1779. doi: 10.3390/polym18141779 (PMC13417153; doi:10.3390/polym18141779)
Supplement: Supplementary file 1 [file polymers-18-01779-s001.zip]

Archive with 1 entries (1 files):
- polymers-4333467-supplementary.pdf
